# Supplementary material for: Textbook-level medical knowledge in large language models: comparative evaluation using Japanese National Medical Examination
Source: BMC Med Inform Decis Mak. 2026 Feb 3;26:65. doi: 10.1186/s12911-026-03370-y (PMC12958580; doi:10.1186/s12911-026-03370-y)
Supplement: Supplementary file 1 — Supplementary Material 1 [file 12911_2026_3370_MOESM1_ESM.xlsx]

## Sheet: 2019A
	GPT-5 Thinking	Grok-4	Claude Opus 4.1	Gemini 2.5 pro	Type of question	General or clinical question	Questions with image or not	Accuracy rate of human examinees
1	Correct	Correct	Correct	Correct	MCQ (5 choose 1)	general question		0.98
2	Correct	Correct	Correct	Correct	MCQ (5 choose 1)	general question		0.83
3	Correct	Correct	Correct	Correct	MCQ (5 choose 1)	general question	Yes	0.83
4	Correct	Correct	Correct	Correct	MCQ (5 choose 1)	general question		0.45
5	N/A
6	Correct	Correct	Correct	Correct	MCQ (5 choose 1)	general question		0.98
7	Correct	Correct	Correct	Correct	MCQ (5 choose 1)	general question		0.51
8	Correct	Incorrect	Incorrect	Correct	MCQ (5 choose 1)	general question		0.43
9	Correct	Correct	Correct	Correct	MCQ (5 choose 1)	general question		0.88
10	Correct	Correct	Correct	Correct	MCQ (5 choose 2)	general question		0.55
11	Correct	Correct	Correct	Correct	MCQ (5 choose 2)	general question		0.93
12	Correct	Correct	Correct	Correct	MCQ (5 choose 2)	general question		0.98
13	Correct	Correct	Correct	Correct	MCQ (5 choose 2)	general question		0.82
14	Correct	Correct	Correct	Correct	MCQ (5 choose 2)	general question		0.36
15	Correct	Correct	Correct	Correct	MCQ (5 choose 1)	general question		0.96
16	Correct	Correct	Correct	Correct	MCQ (5 choose 1)	clinical question	Yes	0.64
17	Correct	Correct	Correct	Correct	MCQ (5 choose 1)	clinical question		0.9
18	Correct	Correct	Correct	Correct	MCQ (5 choose 1)	clinical question	Yes	0.84
19	Correct	Incorrect	Correct	Correct	MCQ (5 choose 1)	clinical question	Yes	0.77
20	Correct	Incorrect	Correct	Correct	MCQ (5 choose 1)	clinical question	Yes	0.91
21	Correct	Correct	Correct	Correct	MCQ (5 choose 1)	clinical question	Yes	0.9
22	Correct	Correct	Correct	Correct	MCQ (5 choose 1)	clinical question		0.96
23	Correct	Correct	Correct	Correct	MCQ (5 choose 1)	clinical question	Yes	0.26
24	Correct	Correct	Correct	Correct	MCQ (5 choose 1)	clinical question		0.81
25	Correct	Correct	Correct	Correct	MCQ (5 choose 1)	clinical question		0.73
26	Incorrect	Correct	Correct	Correct	MCQ (5 choose 1)	clinical question		0.12
27	Correct	Correct	Correct	Correct	MCQ (5 choose 1)	clinical question	Yes	0.89
28	Correct	Correct	Correct	Correct	MCQ (5 choose 1)	clinical question		0.92
29	Correct	Correct	Correct	Correct	MCQ (5 choose 1)	clinical question	Yes	0.86
30	Correct	Correct	Correct	Correct	MCQ (5 choose 1)	clinical question		0.82
31	Correct	Correct	Correct	Correct	MCQ (5 choose 1)	clinical question		0.84
32	Correct	Correct	Correct	Correct	MCQ (5 choose 1)	clinical question		0.84
33	Correct	Correct	Correct	Correct	MCQ (5 choose 1)	clinical question	Yes	0.62
34	Correct	Correct	Correct	Correct	MCQ (5 choose 1)	clinical question	Yes	0.91
35	Correct	Correct	Correct	Correct	MCQ (5 choose 1)	clinical question	Yes	0.54
36	Correct	Correct	Correct	Correct	MCQ (5 choose 1)	clinical question		0.85
37	Correct	Correct	Correct	Correct	MCQ (5 choose 1)	clinical question		0.95
38	Correct	Correct	Correct	Correct	MCQ (5 choose 1)	clinical question		0.86
39	Correct	Correct	Correct	Correct	MCQ (5 choose 1)	clinical question	Yes	0.98
40	Correct	Correct	Correct	Correct	MCQ (5 choose 1)	clinical question	Yes	0.86
41	Correct	Correct	Correct	Correct	MCQ (5 choose 1)	clinical question	Yes	0.79
42	Correct	Correct	Correct	Correct	MCQ (5 choose 1)	clinical question	Yes	0.76
43	Correct	Correct	Correct	Correct	MCQ (5 choose 1)	clinical question		0.72
44	Correct	Correct	Correct	Correct	MCQ (5 choose 1)	clinical question	Yes	0.95
45	Correct	Correct	Correct	Correct	MCQ (5 choose 1)	clinical question		0.98
46	Correct	Correct	Correct	Correct	MCQ (5 choose 1)	clinical question	Yes	0.82
47	Correct	Incorrect	Incorrect	Incorrect	MCQ (5 choose 1)	clinical question		0.61
48	Correct	Correct	Correct	Correct	MCQ (5 choose 1)	clinical question		0.95
49	Correct	Correct	Correct	Correct	MCQ (5 choose 1)	clinical question		0.88
50	N/A
51	Correct	Incorrect	Correct	Correct	MCQ (5 choose 1)	clinical question	Yes	0.88
52	Correct	Correct	Correct	Correct	MCQ (5 choose 1)	clinical question	Yes	0.87
53	Correct	Correct	Correct	Correct	MCQ (5 choose 1)	clinical question	Yes	0.98
54	Correct	Correct	Correct	Correct	MCQ (5 choose 1)	clinical question	Yes	0.98
55	Correct	Correct	Correct	Correct	MCQ (5 choose 1)	clinical question	Yes	0.99
56	Correct	Correct	Correct	Correct	MCQ (5 choose 1)	clinical question		0.99
57	Correct	Correct	Correct	Correct	MCQ (5 choose 1)	clinical question		0.83
58	Correct	Correct	Correct	Correct	MCQ (5 choose 1)	clinical question		0.98
59	Correct	Correct	Correct	Correct	MCQ (5 choose 1)	clinical question		0.88
60	Correct	Correct	Correct	Correct	MCQ (5 choose 1)	clinical question	Yes	0.99
61	Correct	Correct	Correct	Correct	MCQ (5 choose 1)	clinical question		0.92
62	Correct	Correct	Correct	Correct	MCQ (5 choose 1)	clinical question	Yes	0.92
63	Correct	Correct	Correct	Correct	MCQ (5 choose 1)	clinical question		0.55
64	Correct	Correct	Correct	Correct	MCQ (5 choose 2)	clinical question	Yes	0.78
65	Correct	Correct	Correct	Correct	MCQ (5 choose 2)	clinical question		0.97
66	Incorrect	Correct	Incorrect	Correct	MCQ (5 choose 2)	clinical question	Yes	0.69
67	Correct	Correct	Correct	Correct	MCQ (5 choose 2)	clinical question	Yes	0.41
68	Correct	Correct	Correct	Correct	MCQ (5 choose 2)	clinical question		0.78
69	Correct	Correct	Correct	Correct	MCQ (5 choose 2)	clinical question	Yes	0.97
70	Correct	Correct	Correct	Correct	MCQ (5 choose 2)	clinical question		0.75
71	Correct	Correct	Correct	Correct	MCQ (5 choose 2)	clinical question	Yes	0.83
72	Correct	Correct	Incorrect	Correct	MCQ (5 choose 2)	clinical question	Yes	0.32
73	Correct	Correct	Correct	Correct	MCQ (5 choose 3)	clinical question	Yes	0.77
74	Correct	Correct	Correct	Correct	MCQ (5 choose 3)	clinical question		0.87
75	Correct	Correct	Correct	Correct	calculation question	clinical question		0.42

## Sheet: 2019B
	GPT-5 Thinking	Grok-4	Claude Opus 4.1	Gemini 2.5 pro	Type of question	General or clinical question	Questions with image or not	Accuracy rate of human examinees
1	Correct	Correct	Correct	Correct	MCQ (5 choose 1)	general question		0.99
2	Correct	Correct	Correct	Correct	MCQ (5 choose 1)	general question		0.99
3	Correct	Correct	Correct	Correct	MCQ (5 choose 1)	general question		0.96
4	Correct	Correct	Correct	Correct	MCQ (5 choose 1)	general question		0.98
5	Correct	Correct	Correct	Correct	MCQ (5 choose 1)	general question		0.98
6	Incorrect	Correct	Correct	Correct	MCQ (5 choose 1)	general question		0.73
7	Correct	Correct	Correct	Correct	MCQ (5 choose 1)	general question		0.92
8	Correct	Incorrect	Correct	Correct	MCQ (5 choose 1)	general question	Yes	0.75
9	Correct	Correct	Correct	Correct	MCQ (5 choose 1)	general question		0.97
10	Correct	Correct	Correct	Correct	MCQ (5 choose 1)	general question		0.83
11	Correct	Correct	Correct	Correct	MCQ (5 choose 1)	general question		0.89
12	Correct	Correct	Correct	Correct	MCQ (5 choose 1)	general question		0.98
13	Correct	Correct	Correct	Correct	MCQ (5 choose 1)	general question		0.95
14	Correct	Correct	Correct	Correct	MCQ (5 choose 1)	general question		0.98
15	Correct	Correct	Correct	Correct	MCQ (5 choose 1)	general question		0.7
16	Correct	Correct	Correct	Correct	MCQ (5 choose 1)	general question		0.98
17	Correct	Correct	Correct	Correct	MCQ (5 choose 1)	general question		0.9
18	Correct	Correct	Correct	Correct	MCQ (5 choose 1)	general question		0.98
19	Correct	Correct	Correct	Correct	MCQ (5 choose 1)	general question		0.9
20	Correct	Correct	Correct	Correct	MCQ (5 choose 1)	general question		0.89
21	Correct	Correct	Correct	Correct	MCQ (5 choose 1)	general question		1
22	Correct	Correct	Correct	Correct	MCQ (5 choose 1)	general question		0.93
23	Correct	Correct	Correct	Correct	MCQ (5 choose 1)	general question		0.96
24	Incorrect	Correct	Incorrect	Correct	MCQ (5 choose 1)	general question		0.98
25	Correct	Correct	Correct	Correct	MCQ (5 choose 1)	clinical question		1
26	Correct	Correct	Correct	Correct	MCQ (5 choose 1)	clinical question	Yes	0.92
27	Correct	Correct	Correct	Correct	MCQ (5 choose 1)	clinical question		0.51
28	Correct	Correct	Correct	Correct	MCQ (5 choose 1)	clinical question		0.53
29	Correct	Correct	Correct	Correct	MCQ (5 choose 1)	clinical question	Yes	0.99
30	Correct	Correct	Correct	Correct	MCQ (5 choose 1)	clinical question		0.99
31	Correct	Correct	Correct	Correct	MCQ (5 choose 1)	clinical question		0.89
32	Correct	Correct	Correct	Correct	MCQ (5 choose 1)	clinical question	Yes	0.99
33	Correct	Correct	Correct	Correct	MCQ (5 choose 1)	clinical question		0.77
34	Correct	Correct	Correct	Correct	MCQ (5 choose 1)	clinical question		0.27
35	Correct	Correct	Correct	Correct	MCQ (5 choose 1)	clinical question		0.74
36	Correct	Correct	Correct	Correct	MCQ (5 choose 1)	clinical question	Yes	0.54
37	Correct	Correct	Correct	Correct	MCQ (5 choose 1)	clinical question		0.95
38	Correct	Correct	Correct	Correct	MCQ (5 choose 1)	clinical question		0.68
39	Correct	Correct	Correct	Correct	MCQ (5 choose 1)	clinical question		0.98
40	Correct	Correct	Correct	Correct	MCQ (5 choose 1)	clinical question		0.98
41	Correct	Correct	Correct	Correct	MCQ (5 choose 1)	clinical question		0.99
42	Correct	Correct	Correct	Correct	MCQ (5 choose 1)	clinical question		0.99
43	Correct	Correct	Correct	Correct	MCQ (5 choose 1)	clinical question		0.96
44	Correct	Correct	Correct	Correct	MCQ (5 choose 1)	clinical question		0.97
45	Correct	Correct	Correct	Correct	MCQ (5 choose 1)	clinical question		0.96
46	Correct	Correct	Correct	Correct	MCQ (5 choose 1)	clinical question		1
47	Correct	Correct	Correct	Correct	MCQ (5 choose 1)	clinical question	Yes	0.99
48	Correct	Correct	Correct	Correct	MCQ (5 choose 1)	clinical question		0.98
49	Incorrect	Incorrect	Correct	Correct	MCQ (5 choose 1)	clinical question		0.91

## Sheet: 2019C
	GPT-5 Thinking	Grok-4	Claude Opus 4.1	Gemini 2.5 pro	Type of question	General or clinical question	Questions with image or not	Accuracy rate of human examinees
1	Correct	Correct	Correct	Correct	MCQ (5 choose 1)	general question		0.94
2	Correct	Correct	Correct	Correct	MCQ (5 choose 1)	general question		0.98
3	Correct	Correct	Correct	Correct	MCQ (5 choose 1)	general question		0.19
4	Correct	Correct	Incorrect	Correct	MCQ (5 choose 1)	general question		0.88
5	Correct	Correct	Correct	Correct	MCQ (5 choose 1)	general question		0.97
6	Correct	Correct	Correct	Correct	MCQ (5 choose 1)	general question		0.98
7	Correct	Correct	Correct	Correct	MCQ (5 choose 1)	general question		0.71
8	Correct	Correct	Correct	Correct	MCQ (5 choose 1)	general question		0.49
9	Correct	Correct	Correct	Correct	MCQ (5 choose 1)	general question		0.92
10	Correct	Correct	Correct	Incorrect	MCQ (5 choose 1)	general question		0.98
11	Correct	Correct	Correct	Correct	MCQ (5 choose 1)	general question		0.7
12	Correct	Correct	Correct	Correct	MCQ (5 choose 1)	general question		0.63
13	Correct	Correct	Correct	Correct	MCQ (5 choose 1)	general question		0.83
14	Correct	Correct	Correct	Correct	MCQ (5 choose 1)	general question		0.96
15	Incorrect	Correct	Incorrect	Correct	MCQ (5 choose 1)	general question	Yes	0.2
16	Correct	Correct	Correct	Correct	MCQ (5 choose 1)	general question		0.92
17	Correct	Correct	Correct	Correct	MCQ (5 choose 2)	general question		0.99
18	Correct	Correct	Correct	Correct	MCQ (5 choose 2)	general question		0.93
19	Correct	Correct	Correct	Correct	MCQ (5 choose 2)	general question		0.84
20	Correct	Correct	Correct	Correct	MCQ (5 choose 2)	general question		0.82
21	Correct	Correct	Correct	Correct	MCQ (5 choose 2)	general question		0.92
22	Correct	Correct	Correct	Correct	MCQ (5 choose 2)	general question		1
23	Correct	Correct	Correct	Correct	MCQ (5 choose 2)	general question		0.1
24	Correct	Correct	Correct	Correct	MCQ (5 choose 3)	general question		0.91
25	Correct	Correct	Correct	Correct	MCQ (5 choose 1)	clinical question		0.91
26	Correct	Correct	Correct	Correct	MCQ (5 choose 1)	clinical question	Yes	0.94
27	Correct	Correct	Correct	Correct	MCQ (5 choose 1)	clinical question		0.69
28	Correct	Correct	Correct	Correct	MCQ (5 choose 1)	clinical question		0.88
29	Correct	Incorrect	Incorrect	Incorrect	MCQ (5 choose 1)	clinical question	Yes	0.57
30	Correct	Correct	Correct	Correct	MCQ (5 choose 1)	clinical question		0.98
31	Correct	Correct	Correct	Correct	MCQ (5 choose 1)	clinical question		0.79
32	Correct	Correct	Correct	Correct	MCQ (5 choose 1)	clinical question		0.92
33	Correct	Correct	Correct	Correct	MCQ (5 choose 1)	clinical question		0.87
34	N/A
35	Correct	Correct	Correct	Correct	MCQ (5 choose 1)	clinical question		0.9
36	Correct	Correct	Correct	Correct	MCQ (5 choose 1)	clinical question	Yes	0.97
37	Correct	Correct	Correct	Correct	MCQ (5 choose 1)	clinical question		0.99
38	Correct	Incorrect	Correct	Correct	MCQ (5 choose 1)	clinical question		0.94
39	Correct	Correct	Correct	Correct	MCQ (5 choose 1)	clinical question		0.82
40	Correct	Correct	Correct	Correct	MCQ (5 choose 1)	clinical question		0.59
41	Correct	Correct	Correct	Correct	MCQ (5 choose 1)	clinical question		0.41
42	Correct	Correct	Correct	Correct	MCQ (5 choose 1)	clinical question		0.92
43	Correct	Correct	Correct	Correct	MCQ (5 choose 1)	clinical question		0.8
44	Correct	Correct	Correct	Correct	MCQ (5 choose 1)	clinical question		0.73
45	Correct	Correct	Correct	Correct	MCQ (5 choose 1)	clinical question		0.98
46	Correct	Correct	Correct	Correct	MCQ (5 choose 1)	clinical question		0.92
47	Correct	Correct	Correct	Correct	MCQ (5 choose 1)	clinical question	Yes	0.49
48	Correct	Correct	Correct	Correct	MCQ (5 choose 1)	clinical question	Yes	0.94
49	Correct	Correct	Correct	Correct	MCQ (5 choose 2)	clinical question		0.63
50	Correct	Correct	Correct	Correct	MCQ (5 choose 2)	clinical question		0.78
51	Correct	Correct	Correct	Correct	MCQ (5 choose 2)	clinical question		0.75
52	Correct	Correct	Correct	Correct	MCQ (5 choose 1)	clinical question		0.99
53	Correct	Correct	Correct	Correct	MCQ (5 choose 1)	clinical question		0.98
54	Correct	Correct	Correct	Correct	MCQ (5 choose 1)	clinical question		0.9
55	Correct	Correct	Correct	Correct	MCQ (5 choose 1)	clinical question		0.99
56	Correct	Correct	Correct	Correct	MCQ (5 choose 1)	clinical question		0.99
57	Correct	Correct	Correct	Correct	MCQ (5 choose 1)	clinical question	Yes	0.87
58	Correct	Correct	Correct	Correct	MCQ (5 choose 1)	clinical question		0.85
59	Correct	Correct	Correct	Correct	MCQ (5 choose 1)	clinical question		0.9
60	Correct	Correct	Correct	Correct	MCQ (5 choose 1)	clinical question		0.99
61	Incorrect	Correct	Correct	Correct	MCQ (5 choose 1)	clinical question	Yes	0.87
62	Correct	Correct	Correct	Correct	MCQ (5 choose 2)	clinical question		0.79
63	Correct	Correct	Correct	Correct	MCQ (5 choose 1)	clinical question	Yes	0.82
64	Correct	Correct	Correct	Correct	MCQ (5 choose 1)	clinical question	Yes	0.31
65	Correct	Correct	Correct	Correct	MCQ (5 choose 2)	clinical question	Yes	0.87
66	Correct	Correct	Correct	Correct	MCQ (5 choose 1)	general question		0.96

## Sheet: 2019D
	GPT-5 Thinking	Grok-4	Claude Opus 4.1	Gemini 2.5 pro	Type of question	General or clinical question	Questions with image or not	Accuracy rate of human examinees
1	Correct	Correct	Correct	Correct	MCQ (5 choose 1)	general question		0.9
2	Correct	Correct	Correct	Correct	MCQ (5 choose 1)	general question		0.99
3	Correct	Correct	Correct	Correct	MCQ (5 choose 1)	general question		0.87
4	Correct	Correct	Correct	Correct	MCQ (5 choose 1)	general question	Yes	0.83
5	Correct	Correct	Incorrect	Correct	MCQ (5 choose 1)	general question	Yes	0.39
6	Correct	Correct	Correct	Correct	MCQ (5 choose 1)	general question		0.92
7	Correct	Correct	Correct	Correct	MCQ (5 choose 1)	general question		0.83
8	Correct	Correct	Correct	Correct	MCQ (5 choose 1)	general question		0.92
9	Correct	Correct	Correct	Correct	MCQ (5 choose 1)	general question		0.83
10	Correct	Correct	Correct	Correct	MCQ (5 choose 1)	general question		0.79
11	Incorrect	Correct	Incorrect	Correct	MCQ (5 choose 1)	general question		0.18
12	Correct	Correct	Correct	Correct	MCQ (5 choose 1)	general question		0.87
13	Correct	Correct	Correct	Correct	MCQ (5 choose 1)	general question		0.28
14	Correct	Correct	Correct	Correct	MCQ (5 choose 2)	general question		0.96
15	Correct	Correct	Correct	Correct	MCQ (5 choose 2)	general question		0.92
16	Correct	Correct	Correct	Correct	MCQ (5 choose 1)	clinical question		0.86
17	Correct	Correct	Correct	Correct	MCQ (5 choose 1)	clinical question		0.96
18	Correct	Correct	Correct	Correct	MCQ (5 choose 1)	clinical question		0.99
19	Correct	Correct	Correct	Correct	MCQ (5 choose 1)	clinical question	Yes	0.88
20	Correct	Correct	Correct	Correct	MCQ (5 choose 1)	clinical question	Yes	0.56
21	Correct	Correct	Correct	Correct	MCQ (5 choose 1)	clinical question		0.73
22	Correct	Correct	Correct	Correct	MCQ (5 choose 1)	clinical question		0.96
23	Correct	Correct	Correct	Correct	MCQ (5 choose 1)	clinical question		0.86
24	Correct	Correct	Correct	Correct	MCQ (5 choose 1)	clinical question	Yes	0.6
25	Correct	Correct	Correct	Correct	MCQ (5 choose 1)	clinical question		0.94
26	Correct	Correct	Correct	Correct	MCQ (5 choose 1)	clinical question	Yes	0.78
27	Correct	Correct	Correct	Correct	MCQ (5 choose 1)	clinical question		0.89
28	Correct	Correct	Incorrect	Correct	MCQ (5 choose 1)	clinical question	Yes	0.97
29	Correct	Correct	Correct	Correct	MCQ (5 choose 1)	clinical question		0.65
30	Correct	Correct	Correct	Correct	MCQ (5 choose 1)	clinical question	Yes	0.91
31	Correct	Correct	Correct	Correct	MCQ (5 choose 1)	clinical question	Yes	0.93
32	Correct	Correct	Correct	Correct	MCQ (5 choose 1)	clinical question	Yes	0.8
33	Correct	Correct	Correct	Correct	MCQ (5 choose 1)	clinical question		0.83
34	Correct	Correct	Correct	Correct	MCQ (5 choose 1)	clinical question	Yes	0.9
35	Correct	Correct	Correct	Correct	MCQ (5 choose 1)	clinical question		0.82
36	Correct	Correct	Correct	Correct	MCQ (5 choose 1)	clinical question		0.62
37	Correct	Correct	Correct	Correct	MCQ (5 choose 1)	clinical question	Yes	1
38	Correct	Correct	Correct	Correct	MCQ (5 choose 1)	clinical question	Yes	0.91
39	Correct	Correct	Correct	Correct	MCQ (5 choose 1)	clinical question		0.54
40	Correct	Incorrect	Correct	Correct	MCQ (5 choose 1)	clinical question	Yes	0.76
41	Correct	Correct	Correct	Correct	MCQ (5 choose 1)	clinical question	Yes	0.99
42	Correct	Correct	Correct	Correct	MCQ (5 choose 1)	clinical question		0.87
43	Correct	Correct	Correct	Correct	MCQ (5 choose 1)	clinical question	Yes	0.91
44	Correct	Correct	Correct	Correct	MCQ (5 choose 1)	clinical question		0.68
45	Correct	Correct	Correct	Correct	MCQ (5 choose 1)	clinical question	Yes	0.98
46	Correct	Correct	Correct	Correct	MCQ (5 choose 1)	clinical question		0.83
47	Correct	Correct	Correct	Correct	MCQ (5 choose 1)	clinical question		0.95
48	Correct	Correct	Correct	Correct	MCQ (5 choose 1)	clinical question	Yes	0.96
49	Correct	Correct	Correct	Correct	MCQ (5 choose 1)	clinical question	Yes	0.96
50	Correct	Correct	Correct	Correct	MCQ (5 choose 1)	clinical question	Yes	0.81
51	Correct	Correct	Correct	Correct	MCQ (5 choose 1)	clinical question	Yes	0.98
52	Correct	Correct	Correct	Correct	MCQ (5 choose 1)	clinical question	Yes	0.89
53	Correct	Correct	Correct	Correct	MCQ (5 choose 1)	clinical question		0.87
54	Correct	Correct	Correct	Correct	MCQ (5 choose 1)	clinical question	Yes	0.91
55	Correct	Correct	Correct	Correct	MCQ (5 choose 1)	clinical question		0.8
56	Correct	Correct	Correct	Correct	MCQ (5 choose 1)	clinical question	Yes	0.79
57	Correct	Correct	Correct	Correct	MCQ (5 choose 1)	clinical question		0.96
58	Correct	Correct	Correct	Correct	MCQ (5 choose 1)	clinical question	Yes	0.82
59	Correct	Correct	Correct	Incorrect	MCQ (5 choose 1)	clinical question	Yes	0.75
60	Correct	Correct	Correct	Correct	MCQ (5 choose 1)	clinical question	Yes	0.55
61	Correct	Incorrect	Correct	Correct	MCQ (5 choose 1)	clinical question	Yes	0.5
62	Correct	Correct	Correct	Correct	MCQ (5 choose 1)	clinical question		0.89
63	Correct	Correct	Correct	Correct	MCQ (5 choose 1)	clinical question		0.92
64	Correct	Correct	Correct	Correct	MCQ (5 choose 2)	clinical question	Yes	0.46
65	Correct	Correct	Correct	Correct	MCQ (5 choose 2)	clinical question	Yes	0.82
66	Correct	Correct	Correct	Correct	MCQ (5 choose 2)	clinical question		0.4
67	Correct	Correct	Correct	Correct	MCQ (5 choose 2)	clinical question	Yes	0.7
68	Correct	Correct	Correct	Correct	MCQ (5 choose 2)	clinical question	Yes	0.87
69	Correct	Correct	Correct	Correct	MCQ (5 choose 2)	clinical question	Yes	0.49
70	Correct	Correct	Correct	Correct	MCQ (5 choose 2)	clinical question		0.69
71	N/A
72	Correct	Correct	Correct	Correct	MCQ (5 choose 2)	clinical question	Yes	0.81
73	Correct	Correct	Correct	Correct	MCQ (5 choose 2)	clinical question		0.89
74	Correct	Correct	Correct	Correct	MCQ (5 choose 2)	clinical question		0.91
75	Correct	Correct	Correct	Correct	MCQ (5 choose 3)	clinical question		0.81

## Sheet: 2019E
	GPT-5 Thinking	Grok-4	Claude Opus 4.1	Gemini 2.5 pro	Type of question	General or clinical question	Questions with image or not	Accuracy rate of human examinees
1	Correct	Correct	Correct	Correct	MCQ (5 choose 1)	general question		0.97
2	Correct	Correct	Correct	Correct	MCQ (5 choose 1)	general question		0.87
3	Correct	Correct	Correct	Correct	MCQ (5 choose 1)	general question		0.97
4	Correct	Correct	Correct	Correct	MCQ (5 choose 1)	general question		1
5	Correct	Correct	Correct	Correct	MCQ (5 choose 1)	general question		0.79
6	Correct	Correct	Correct	Correct	MCQ (5 choose 1)	general question		0.89
7	Correct	Correct	Correct	Correct	MCQ (5 choose 1)	general question		0.82
8	Correct	Correct	Correct	Correct	MCQ (5 choose 1)	general question		0.96
9	Correct	Correct	Correct	Correct	MCQ (5 choose 1)	general question		0.95
10	Correct	Correct	Correct	Correct	MCQ (5 choose 1)	general question		0.97
11	Correct	Correct	Correct	Correct	MCQ (5 choose 1)	general question		1
12	Correct	Correct	Correct	Correct	MCQ (5 choose 1)	general question		0.84
13	Correct	Correct	Correct	Incorrect	MCQ (5 choose 1)	general question		0.78
14	Correct	Correct	Correct	Correct	MCQ (5 choose 1)	general question		0.91
15	Correct	Correct	Correct	Correct	MCQ (5 choose 1)	general question		0.9
16	Correct	Correct	Correct	Correct	MCQ (5 choose 1)	general question		0.96
17	Correct	Correct	Correct	Correct	MCQ (5 choose 1)	general question		0.98
18	Correct	Correct	Correct	Correct	MCQ (5 choose 1)	general question		0.91
19	Correct	Correct	Correct	Correct	MCQ (5 choose 1)	general question		0.95
20	Correct	Correct	Correct	Correct	MCQ (5 choose 1)	general question		0.99
21	Correct	Correct	Correct	Correct	MCQ (5 choose 1)	general question		0.35
22	Correct	Correct	Correct	Correct	MCQ (5 choose 1)	general question		0.9
23	Correct	Correct	Correct	Correct	MCQ (5 choose 1)	general question		0.95
24	Correct	Correct	Correct	Correct	MCQ (5 choose 1)	general question		0.97
25	Correct	Correct	Correct	Correct	MCQ (5 choose 1)	general question		0.9
26	Correct	Correct	Correct	Correct	MCQ (5 choose 1)	general question		0.98
27	Correct	Correct	Correct	Correct	MCQ (5 choose 1)	general question		1
28	Correct	Correct	Correct	Correct	MCQ (5 choose 1)	general question		1
29	Correct	Correct	Correct	Correct	MCQ (5 choose 1)	general question		0.99
30	Correct	Correct	Correct	Correct	MCQ (5 choose 1)	clinical question	Yes	0.9
31	Correct	Correct	Correct	Correct	MCQ (5 choose 1)	clinical question		1
32	Correct	Correct	Correct	Correct	MCQ (5 choose 1)	clinical question		0.98
33	Correct	Correct	Correct	Correct	MCQ (5 choose 1)	clinical question		0.82
34	Correct	Correct	Correct	Correct	MCQ (5 choose 1)	clinical question		0.9
35	Correct	Correct	Correct	Correct	MCQ (5 choose 1)	clinical question		0.93
36	Correct	Correct	Correct	Correct	MCQ (5 choose 1)	clinical question		0.99
37	Correct	Correct	Correct	Correct	MCQ (5 choose 1)	clinical question		1
38	Correct	Correct	Correct	Correct	MCQ (5 choose 1)	clinical question		0.93
39	Correct	Incorrect	Correct	Correct	MCQ (5 choose 1)	clinical question		0.97
40	Correct	Correct	Correct	Correct	MCQ (5 choose 1)	clinical question		1
41	Correct	Correct	Correct	Correct	MCQ (5 choose 1)	clinical question		0.66
42	Correct	Correct	Correct	Correct	MCQ (5 choose 1)	clinical question		0.84
43	Correct	Correct	Correct	Correct	MCQ (5 choose 1)	clinical question		0.94
44	Correct	Correct	Correct	Correct	MCQ (5 choose 1)	clinical question		0.86
45	Correct	Correct	Correct	Correct	MCQ (5 choose 1)	clinical question		0.95
46	Incorrect	Correct	Correct	Correct	MCQ (5 choose 1)	clinical question		0.56
47	Correct	Correct	Correct	Correct	MCQ (5 choose 1)	clinical question		1
48	Correct	Correct	Correct	Correct	MCQ (5 choose 1)	clinical question		0.35
49	Correct	Correct	Correct	Correct	MCQ (5 choose 1)	clinical question		0.91
50	Correct	Correct	Correct	Correct	MCQ (5 choose 1)	clinical question	Yes	0.66
51	Correct	Correct	Correct	Correct	MCQ (5 choose 1)	clinical question	Yes	0.96

## Sheet: 2019F
	GPT-5 Thinking	Grok-4	Claude Opus 4.1	Gemini 2.5 pro	Type of question	General or clinical question	Questions with image or not	Accuracy rate of human examinees
1	Correct	Correct	Correct	Correct	MCQ (5 choose 1)	general question		0.48
2	Correct	Incorrect	Correct	Correct	MCQ (5 choose 1)	general question		0.88
3	Correct	Correct	Correct	Correct	MCQ (5 choose 1)	general question		0.97
4	Correct	Correct	Correct	Correct	MCQ (5 choose 1)	general question		0.93
5	Correct	Correct	Correct	Correct	MCQ (5 choose 1)	general question		0.99
6	Correct	Correct	Correct	Correct	MCQ (5 choose 1)	general question		0.69
7	Correct	Correct	Correct	Correct	MCQ (5 choose 1)	general question		0.88
8	Correct	Correct	Correct	Correct	MCQ (5 choose 1)	general question		0.79
9	Correct	Correct	Correct	Correct	MCQ (5 choose 1)	general question		0.9
10	Correct	Correct	Correct	Correct	MCQ (5 choose 1)	general question		0.77
11	Correct	Correct	Correct	Correct	MCQ (5 choose 1)	general question		0.99
12	Correct	Correct	Correct	Correct	MCQ (5 choose 1)	general question		0.91
13	Correct	Correct	Correct	Correct	MCQ (5 choose 1)	general question		0.89
14	Correct	Correct	Correct	Correct	MCQ (5 choose 1)	general question		0.85
15	Incorrect	Correct	Incorrect	Correct	MCQ (5 choose 1)	general question	Yes	0.72
16	Correct	Incorrect	Incorrect	Incorrect	MCQ (5 choose 1)	general question		0.15
17	Correct	Incorrect	Correct	Correct	MCQ (5 choose 1)	general question		0.21
18	Correct	Correct	Correct	Correct	MCQ (5 choose 1)	general question		0.65
19	Correct	Correct	Correct	Correct	MCQ (5 choose 1)	general question		0.99
20	Correct	Correct	Correct	Correct	MCQ (5 choose 1)	general question		0.31
21	Correct	Correct	Correct	Correct	MCQ (5 choose 1)	general question		0.98
22	Correct	Correct	Correct	Correct	MCQ (5 choose 1)	general question		0.94
23	Correct	Correct	Correct	Correct	MCQ (5 choose 1)	general question		0.96
24	Correct	Correct	Correct	Correct	MCQ (5 choose 1)	general question		0.97
25	Incorrect	Incorrect	Incorrect	Incorrect	MCQ (5 choose 1)	general question	Yes	0.1
26	Correct	Correct	Correct	Correct	MCQ (5 choose 1)	general question		0.98
27	Correct	Correct	Correct	Correct	MCQ (5 choose 1)	general question		0.96
28	Correct	Correct	Correct	Correct	MCQ (5 choose 1)	general question		0.32
29	Correct	Correct	Correct	Correct	MCQ (5 choose 1)	general question		0.79
30	Incorrect	Correct	Correct	Incorrect	MCQ (5 choose 1)	general question	Yes	0.57
31	Correct	Correct	Correct	Correct	MCQ (5 choose 1)	general question		0.92
32	Correct	Correct	Correct	Correct	MCQ (5 choose 1)	general question		0.95
33	Correct	Correct	Correct	Correct	MCQ (5 choose 1)	general question	Yes	0.89
34	Correct	Correct	Correct	Correct	MCQ (5 choose 2)	general question		0.7
35	Correct	Correct	Correct	Correct	MCQ (5 choose 2)	general question		0.73
36	Correct	Correct	Correct	Correct	MCQ (5 choose 2)	general question		0.99
37	Correct	Correct	Correct	Correct	MCQ (5 choose 2)	general question		0.92
38	Correct	Correct	Correct	Correct	MCQ (5 choose 2)	general question		0.86
39	Correct	Correct	Correct	Correct	MCQ (5 choose 2)	general question		0.73
40	Correct	Correct	Correct	Correct	MCQ (5 choose 2)	general question		0.88
41	Correct	Correct	Correct	Correct	MCQ (5 choose 2)	general question		0.7
42	N/A
43	Correct	Correct	Correct	Correct	MCQ (5 choose 3)	general question		0.71
44	Correct	Correct	Correct	Correct	MCQ (5 choose 1)	clinical question		0.74
45	Correct	Correct	Correct	Correct	MCQ (5 choose 1)	clinical question		0.86
46	Correct	Correct	Correct	Correct	MCQ (5 choose 1)	clinical question		0.92
47	Correct	Correct	Correct	Correct	MCQ (5 choose 1)	clinical question	Yes	0.99
48	Correct	Incorrect	Correct	Correct	MCQ (5 choose 1)	clinical question		0.6
49	Correct	Correct	Correct	Correct	MCQ (5 choose 1)	clinical question		0.98
50	Correct	Correct	Correct	Correct	MCQ (5 choose 1)	clinical question		0.82
51	Correct	Correct	Correct	Correct	MCQ (5 choose 1)	clinical question		0.51
52	Correct	Correct	Correct	Correct	MCQ (5 choose 1)	clinical question	Yes	0.56
53	Correct	Correct	Correct	Correct	MCQ (5 choose 1)	clinical question	Yes	0.95
54	Correct	Correct	Correct	Correct	MCQ (5 choose 1)	clinical question	Yes	0.97
55	Correct	Correct	Correct	Correct	MCQ (5 choose 1)	clinical question	Yes	0.65
56	Correct	Correct	Correct	Correct	MCQ (5 choose 1)	clinical question		0.82
57	Correct	Correct	Correct	Correct	MCQ (5 choose 1)	clinical question		0.56
58	Correct	Correct	Correct	Correct	MCQ (5 choose 1)	clinical question		0.94
59	N/A
60	Incorrect	Correct	Incorrect	Correct	MCQ (5 choose 1)	clinical question	Yes	0.94
61	Correct	Correct	Correct	Correct	MCQ (5 choose 1)	clinical question		1
62	Correct	Correct	Correct	Correct	MCQ (5 choose 1)	clinical question		0.96
63	Correct	Correct	Correct	Correct	MCQ (5 choose 2)	clinical question		0.57
64	Correct	Correct	Correct	Correct	MCQ (5 choose 2)	clinical question		0.97
65	Correct	Correct	Correct	Correct	MCQ (5 choose 2)	clinical question		0.91
66	Correct	Correct	Correct	Correct	MCQ (5 choose 2)	clinical question		0.96
67	Correct	Correct	Correct	Correct	MCQ (5 choose 2)	clinical question		0.93
68	Correct	Correct	Correct	Correct	MCQ (5 choose 1)	clinical question		0.99
69	Correct	Correct	Correct	Correct	MCQ (5 choose 1)	clinical question		0.99
70	Correct	Correct	Correct	Correct	MCQ (5 choose 1)	clinical question		1
71	Correct	Correct	Correct	Correct	MCQ (5 choose 1)	clinical question		0.99
72	Incorrect	Correct	Correct	Correct	MCQ (5 choose 1)	clinical question		0.95
73	Correct	Correct	Correct	Correct	MCQ (5 choose 1)	clinical question		0.95
74	Correct	Correct	Correct	Correct	MCQ (5 choose 1)	clinical question		0.65
75	Correct	Correct	Correct	Correct	MCQ (5 choose 3)	clinical question		0.86
76	Correct	Correct	Correct	Correct	MCQ (5 choose 1)	clinical question		0.9
77	Correct	Correct	Correct	Correct	MCQ (5 choose 1)	clinical question	Yes	0.98
78	Correct	Correct	Correct	Correct	MCQ (5 choose 1)	clinical question	Yes	0.98
79	Correct	Correct	Correct	Correct	MCQ (5 choose 1)	clinical question	Yes	0.46
80	Correct	Incorrect	Correct	Correct	MCQ (5 choose 1)	clinical question	Yes	0.82
81	N/A
82	Correct	Correct	Correct	Correct	MCQ (5 choose 1)	clinical question	Yes	0.9
83	Correct	Incorrect	Incorrect	Correct	MCQ (8 choose 1)	general question		0.3
84	Correct	Correct	Correct	Correct	calculation question	general question		0.92

## Sheet: 2025A
	GPT-5 Thinking	Grok-4	Claude Opus 4.1	Gemini 2.5 pro	Type of question	General or clinical question	Questions with image or not	Accuracy rate of human examinees
1	Correct	Correct	Correct	Correct	MCQ (5 choose 1)	general question		0.62
2	Correct	Correct	Correct	Correct	MCQ (5 choose 1)	general question		0.99
3	Correct	Correct	Correct	Correct	MCQ (5 choose 1)	general question		0.27
4	Correct	Correct	Correct	Correct	MCQ (5 choose 1)	general question		0.61
5	Correct	Correct	Correct	Correct	MCQ (5 choose 1)	general question		0.63
6	Correct	Correct	Correct	Correct	MCQ (5 choose 1)	general question		0.92
7	Correct	Correct	Correct	Correct	MCQ (5 choose 1)	general question		0.96
8	Correct	Correct	Correct	Correct	MCQ (5 choose 1)	general question		0.61
9	Correct	Correct	Correct	Correct	MCQ (5 choose 1)	general question		0.45
10	Correct	Correct	Correct	Correct	MCQ (5 choose 1)	general question		0.82
11	Correct	Correct	Correct	Correct	MCQ (5 choose 1)	general question	Yes	0.95
12	Correct	Correct	Correct	Correct	MCQ (5 choose 2)	general question		0.49
13	Correct	Correct	Correct	Correct	MCQ (5 choose 2)	general question		0.95
14	Correct	Correct	Correct	Correct	MCQ (5 choose 2)	general question		0.96
15	Correct	Correct	Correct	Correct	MCQ (5 choose 1)	clinical question	Yes	0.96
16	Incorrect	Correct	Correct	Correct	MCQ (5 choose 1)	clinical question		0.94
17	Correct	Correct	Correct	Correct	MCQ (5 choose 1)	clinical question		0.98
18	Correct	Correct	Correct	Correct	MCQ (5 choose 1)	clinical question	Yes	0.92
19	Incorrect	Incorrect	Incorrect	Incorrect	MCQ (5 choose 1)	clinical question		0.63
20	Correct	Correct	Correct	Correct	MCQ (5 choose 1)	clinical question	Yes	0.98
21	Correct	Correct	Correct	Correct	MCQ (5 choose 1)	clinical question	Yes	0.74
22	Correct	Correct	Correct	Correct	MCQ (5 choose 1)	clinical question	Yes	0.87
23	Correct	Correct	Correct	Correct	MCQ (5 choose 1)	clinical question	Yes	0.95
24	Correct	Correct	Correct	Correct	MCQ (5 choose 1)	clinical question	Yes	0.93
25	Correct	Correct	Correct	Correct	MCQ (5 choose 1)	clinical question		0.93
26	Correct	Correct	Correct	Correct	MCQ (5 choose 1)	clinical question		0.87
27	Correct	Correct	Correct	Correct	MCQ (5 choose 1)	clinical question		1
28	Correct	Correct	Correct	Correct	MCQ (5 choose 1)	clinical question	Yes	0.97
29	Correct	Correct	Correct	Correct	MCQ (5 choose 1)	clinical question	Yes	0.96
30	Correct	Correct	Correct	Correct	MCQ (5 choose 1)	clinical question		0.96
31	Correct	Correct	Correct	Correct	MCQ (5 choose 1)	clinical question		0.78
32	Correct	Correct	Correct	Correct	MCQ (5 choose 1)	clinical question		0.89
33	Correct	Correct	Correct	Correct	MCQ (5 choose 1)	clinical question	Yes	0.71
34	Correct	Correct	Correct	Correct	MCQ (5 choose 1)	clinical question	Yes	0.92
35	Correct	Correct	Correct	Correct	MCQ (5 choose 1)	clinical question	Yes	0.9
36	Correct	Correct	Correct	Correct	MCQ (5 choose 1)	clinical question		0.31
37	Correct	Correct	Correct	Correct	MCQ (5 choose 1)	clinical question	Yes	0.55
38	Correct	Correct	Correct	Correct	MCQ (5 choose 1)	clinical question	Yes	0.83
39	Correct	Correct	Correct	Correct	MCQ (5 choose 1)	clinical question		0.46
40	Correct	Correct	Correct	Correct	MCQ (5 choose 1)	clinical question		1
41	Correct	Correct	Correct	Correct	MCQ (5 choose 1)	clinical question		0.93
42	Correct	Correct	Correct	Correct	MCQ (5 choose 1)	clinical question		0.85
43	Correct	Correct	Correct	Correct	MCQ (5 choose 1)	clinical question	Yes	0.98
44	Correct	Incorrect	Correct	Correct	MCQ (5 choose 1)	clinical question		0.82
45	Correct	Correct	Correct	Correct	MCQ (5 choose 1)	clinical question		0.99
46	Correct	Correct	Correct	Correct	MCQ (5 choose 1)	clinical question		0.95
47	Correct	Correct	Correct	Correct	MCQ (5 choose 1)	clinical question		0.9
48	Correct	Correct	Correct	Correct	MCQ (5 choose 1)	clinical question	Yes	0.98
49	Correct	Correct	Correct	Correct	MCQ (5 choose 1)	clinical question	Yes	0.78
50	Correct	Correct	Correct	Correct	MCQ (5 choose 1)	clinical question	Yes	0.84
51	Correct	Incorrect	Incorrect	Correct	MCQ (5 choose 1)	clinical question	Yes	0.79
52	Correct	Correct	Correct	Correct	MCQ (5 choose 1)	clinical question	Yes	0.97
53	Correct	Correct	Correct	Correct	MCQ (5 choose 1)	clinical question		0.89
54	Correct	Correct	Correct	Correct	MCQ (5 choose 1)	clinical question	Yes	0.51
55	Correct	Correct	Correct	Correct	MCQ (5 choose 1)	clinical question		0.52
56	Correct	Correct	Correct	Correct	MCQ (5 choose 1)	clinical question		0.96
57	Correct	Correct	Correct	Correct	MCQ (5 choose 1)	clinical question		0.82
58	Correct	Correct	Correct	Correct	MCQ (5 choose 1)	clinical question	Yes	0.14
59	Correct	Correct	Correct	Correct	MCQ (5 choose 1)	clinical question	Yes	0.74
60	Correct	Incorrect	Correct	Correct	MCQ (5 choose 1)	clinical question	Yes	0.89
61	Correct	Correct	Correct	Correct	MCQ (5 choose 1)	clinical question	Yes	0.76
62	Correct	Correct	Correct	Correct	MCQ (5 choose 1)	clinical question	Yes	0.86
63	Correct	Correct	Correct	Correct	MCQ (5 choose 1)	clinical question	Yes	0.96
64	Correct	Correct	Correct	Correct	MCQ (5 choose 1)	clinical question		0.63
65	Correct	Correct	Correct	Correct	MCQ (5 choose 1)	clinical question		0.78
66	Correct	Correct	Correct	Correct	MCQ (5 choose 1)	clinical question	Yes	0.98
67	Incorrect	Incorrect	Correct	Correct	MCQ (5 choose 1)	clinical question	Yes	0.78
68	Correct	Correct	Correct	Correct	MCQ (5 choose 1)	clinical question		0.99
69	Correct	Correct	Correct	Correct	MCQ (5 choose 1)	clinical question	Yes	0.97
70	Correct	Correct	Correct	Correct	MCQ (5 choose 2)	clinical question	Yes	0.66
71	Correct	Correct	Correct	Correct	MCQ (5 choose 2)	clinical question		0.73
72	Correct	Correct	Correct	Correct	MCQ (5 choose 2)	clinical question		0.86
73	Correct	Correct	Correct	Correct	MCQ (5 choose 2)	clinical question	Yes	0.94
74	Correct	Correct	Correct	Correct	MCQ (5 choose 2)	clinical question	Yes	0.67
75	Correct	Correct	Correct	Correct	calculation question	clinical question		0.06

## Sheet: 2025B
	GPT-5 Thinking	Grok-4	Claude Opus 4.1	Gemini 2.5 pro	Type of question	General or clinical question	Questions with image or not	Accuracy rate of human examinees
1	Correct	Correct	Correct	Correct	MCQ (5 choose 1)	general question		0.42
2	Correct	Correct	Correct	Correct	MCQ (5 choose 1)	general question		0.99
3	Correct	Correct	Correct	Correct	MCQ (5 choose 1)	general question		0.98
4	Correct	Correct	Correct	Correct	MCQ (5 choose 1)	general question		0.98
5	Correct	Correct	Correct	Correct	MCQ (5 choose 1)	general question		0.94
6	Correct	Correct	Correct	Correct	MCQ (5 choose 1)	general question		0.94
7	Correct	Correct	Correct	Correct	MCQ (5 choose 1)	general question		1
8	Correct	Correct	Correct	Correct	MCQ (5 choose 1)	general question		0.75
9	Correct	Correct	Correct	Correct	MCQ (5 choose 1)	general question	Yes	0.93
10	Correct	Correct	Correct	Correct	MCQ (5 choose 1)	general question		0.82
11	Correct	Correct	Correct	Correct	MCQ (5 choose 1)	general question		1
12	Correct	Correct	Correct	Correct	MCQ (5 choose 1)	general question		0.92
13	Correct	Correct	Correct	Correct	MCQ (5 choose 1)	general question		0.77
14	Correct	Correct	Correct	Correct	MCQ (5 choose 1)	general question		0.98
15	Correct	Correct	Correct	Correct	MCQ (5 choose 1)	general question		0.78
16	Correct	Correct	Correct	Correct	MCQ (5 choose 1)	general question		0.68
17	Correct	Correct	Correct	Correct	MCQ (5 choose 1)	general question		0.61
18	Correct	Correct	Correct	Correct	MCQ (5 choose 1)	general question		0.95
19	Correct	Correct	Correct	Correct	MCQ (5 choose 1)	general question		0.96
20	Correct	Correct	Correct	Correct	MCQ (5 choose 1)	general question		0.73
21	Correct	Correct	Correct	Correct	MCQ (5 choose 1)	general question		0.99
22	Correct	Correct	Correct	Correct	MCQ (5 choose 1)	general question		0.99
23	Correct	Correct	Correct	Correct	MCQ (5 choose 1)	general question		0.92
24	Correct	Correct	Correct	Correct	MCQ (5 choose 1)	general question		0.93
25	Correct	Correct	Correct	Correct	MCQ (5 choose 1)	general question		0.95
26	Correct	Correct	Correct	Correct	MCQ (5 choose 1)	clinical question		0.91
27	Correct	Correct	Correct	Correct	MCQ (5 choose 1)	clinical question		0.98
28	Correct	Correct	Correct	Correct	MCQ (5 choose 1)	clinical question		0.95
29	Correct	Correct	Correct	Correct	MCQ (5 choose 1)	clinical question		0.64
30	Correct	Correct	Correct	Correct	MCQ (5 choose 1)	clinical question		0.85
31	Correct	Correct	Correct	Correct	MCQ (5 choose 1)	clinical question		0.98
32	Correct	Correct	Correct	Correct	MCQ (5 choose 1)	clinical question		0.95
33	Correct	Correct	Correct	Correct	MCQ (5 choose 1)	clinical question		0.99
34	Correct	Correct	Correct	Correct	MCQ (5 choose 1)	clinical question	Yes	0.99
35	Correct	Correct	Correct	Correct	MCQ (5 choose 1)	clinical question		1
36	Correct	Correct	Correct	Correct	MCQ (5 choose 1)	clinical question		0.97
37	Correct	Correct	Correct	Correct	MCQ (5 choose 1)	clinical question		1
38	Correct	Correct	Correct	Correct	MCQ (5 choose 1)	clinical question		0.97
39	Correct	Correct	Correct	Correct	MCQ (5 choose 1)	clinical question		1
40	Correct	Correct	Correct	Correct	MCQ (5 choose 1)	clinical question		0.82
41	Correct	Correct	Correct	Correct	MCQ (5 choose 1)	clinical question		0.99
42	Correct	Correct	Correct	Correct	MCQ (5 choose 1)	clinical question		0.99
43	Correct	Correct	Correct	Correct	MCQ (5 choose 1)	clinical question	Yes	1
44	Correct	Correct	Correct	Correct	MCQ (5 choose 1)	clinical question	Yes	0.98
45	Correct	Correct	Correct	Correct	MCQ (5 choose 1)	clinical question		1
46	Correct	Correct	Correct	Correct	MCQ (5 choose 1)	clinical question		0.98
47	Correct	Correct	Correct	Correct	MCQ (5 choose 1)	clinical question		0.99
48	Correct	Correct	Correct	Correct	MCQ (5 choose 1)	clinical question		0.99
49	Correct	Correct	Correct	Correct	MCQ (5 choose 1)	clinical question		0.98
50	Correct	Correct	Correct	Correct	MCQ (5 choose 1)	clinical question		0.99

## Sheet: 2025C
	GPT-5 Thinking	Grok-4	Claude Opus 4.1	Gemini 2.5 pro	Type of question	General or clinical question	Questions with image or not	Accuracy rate of human examinees
1	Correct	Correct	Correct	Correct	MCQ (5 choose 1)	general question		0.84
2	Incorrect	Correct	Correct	Correct	MCQ (5 choose 1)	general question	Yes	0.83
3	Correct	Correct	Correct	Correct	MCQ (5 choose 1)	general question		0.99
4	Correct	Correct	Correct	Correct	MCQ (5 choose 1)	general question		0.99
5	Correct	Correct	Correct	Correct	MCQ (5 choose 1)	general question		0.92
6	Correct	Incorrect	Correct	Correct	MCQ (5 choose 1)	general question		0.57
7	Correct	Correct	Correct	Correct	MCQ (5 choose 1)	general question		0.98
8	Correct	Correct	Correct	Correct	MCQ (5 choose 1)	general question		0.94
9	Correct	Correct	Correct	Correct	MCQ (5 choose 1)	general question		0.98
10	Correct	Correct	Correct	Correct	MCQ (5 choose 1)	general question		0.67
11	Correct	Correct	Correct	Correct	MCQ (5 choose 1)	general question		0.88
12	Correct	Correct	Incorrect	Incorrect	MCQ (5 choose 1)	general question		0.91
13	Correct	Correct	Correct	Correct	MCQ (5 choose 1)	general question		0.97
14	Correct	Correct	Correct	Correct	MCQ (5 choose 1)	general question		0.8
15	Correct	Correct	Correct	Correct	MCQ (5 choose 1)	general question		0.89
16	Correct	Correct	Correct	Correct	MCQ (5 choose 1)	general question		0.55
17	Correct	Correct	Correct	Correct	MCQ (5 choose 1)	general question		0.9
18	Correct	Correct	Correct	Correct	MCQ (5 choose 1)	general question		0.97
19	Correct	Correct	Correct	Correct	MCQ (5 choose 1)	general question		0.96
20	Correct	Correct	Correct	Correct	MCQ (5 choose 1)	general question		0.78
21	Correct	Correct	Correct	Correct	MCQ (5 choose 1)	general question		0.98
22	Correct	Correct	Incorrect	Correct	MCQ (5 choose 1)	general question		0.91
23	Correct	Correct	Correct	Correct	MCQ (5 choose 1)	general question		0.77
24	Correct	Correct	Correct	Correct	MCQ (5 choose 1)	general question		0.73
25	Correct	Correct	Correct	Correct	MCQ (5 choose 1)	general question		0.98
26	Correct	Correct	Correct	Correct	MCQ (5 choose 1)	general question		0.84
27	Correct	Correct	Correct	Correct	MCQ (5 choose 1)	general question		0.61
28	Correct	Correct	Correct	Correct	MCQ (5 choose 1)	general question		0.73
29	Correct	Correct	Correct	Correct	MCQ (5 choose 1)	general question		0.69
30	Correct	Correct	Correct	Correct	MCQ (5 choose 1)	general question		0.97
31	Correct	Correct	Correct	Correct	MCQ (5 choose 1)	general question		0.88
32	Correct	Correct	Correct	Correct	MCQ (5 choose 2)	general question		0.97
33	Correct	Correct	Correct	Correct	MCQ (5 choose 2)	general question	Yes	0.53
34	Correct	Correct	Correct	Correct	MCQ (5 choose 2)	general question		0.95
35	Correct	Correct	Correct	Correct	MCQ (5 choose 3)	general question		0.44
36	Correct	Correct	Correct	Correct	MCQ (5 choose 1)	clinical question	Yes	0.9
37	Correct	Correct	Correct	Correct	MCQ (5 choose 1)	clinical question		0.98
38	Correct	Correct	Correct	Correct	MCQ (5 choose 1)	clinical question		0.77
39	Correct	Correct	Correct	Correct	MCQ (5 choose 1)	clinical question		0.97
40	Correct	Correct	Correct	Incorrect	MCQ (5 choose 1)	clinical question	Yes	0.45
41	Correct	Correct	Correct	Correct	MCQ (5 choose 1)	clinical question		0.47
42	Correct	Correct	Incorrect	Correct	MCQ (5 choose 1)	clinical question	Yes	0.95
43	Correct	Correct	Correct	Correct	MCQ (5 choose 1)	clinical question		0.99
44	Correct	Correct	Correct	Correct	MCQ (5 choose 1)	clinical question		0.95
45	Correct	Correct	Correct	Correct	MCQ (5 choose 1)	clinical question		0.85
46	Correct	Correct	Correct	Correct	MCQ (5 choose 1)	clinical question		0.91
47	Correct	Correct	Incorrect	Correct	MCQ (5 choose 1)	clinical question		0.49
48	Correct	Correct	Correct	Correct	MCQ (5 choose 1)	clinical question		0.97
49	Correct	Correct	Correct	Correct	MCQ (5 choose 1)	clinical question	Yes	0.94
50	Correct	Correct	Correct	Correct	MCQ (5 choose 1)	clinical question	Yes	0.84
51	Correct	Correct	Correct	Correct	MCQ (5 choose 1)	clinical question		0.96
52	Incorrect	Correct	Correct	Correct	MCQ (5 choose 1)	clinical question		0.5
53	Correct	Correct	Correct	Correct	MCQ (5 choose 1)	clinical question		0.35
54	Correct	Correct	Correct	Correct	MCQ (5 choose 1)	clinical question		0.99
55	Correct	Correct	Correct	Correct	MCQ (5 choose 1)	clinical question		0.98
56	Correct	Correct	Correct	Correct	MCQ (5 choose 1)	clinical question	Yes	0.95
57	Correct	Correct	Correct	Correct	MCQ (5 choose 1)	clinical question	Yes	0.88
58	Correct	Correct	Correct	Correct	MCQ (5 choose 2)	clinical question		0.85
59	Correct	Correct	Correct	Correct	MCQ (5 choose 1)	clinical question		1
60	Correct	Correct	Correct	Correct	MCQ (5 choose 1)	clinical question		0.99
61	Correct	Correct	Correct	Correct	MCQ (5 choose 1)	clinical question	Yes	0.89
62	Correct	Correct	Correct	Correct	MCQ (5 choose 1)	clinical question		0.98
63	Correct	Correct	Correct	Correct	MCQ (5 choose 1)	clinical question	Yes	0.97
64	Correct	Correct	Correct	Correct	MCQ (5 choose 1)	clinical question		0.98
65	Incorrect	Incorrect	Correct	Correct	MCQ (5 choose 1)	clinical question	Yes	0.94
66	Correct	Incorrect	Correct	Correct	MCQ (5 choose 1)	clinical question	Yes	0.98
67	Correct	Correct	Correct	Correct	MCQ (5 choose 1)	clinical question	Yes	0.99
68	Correct	Correct	Correct	Correct	MCQ (5 choose 1)	clinical question		0.99
69	Correct	Correct	Correct	Correct	MCQ (5 choose 1)	clinical question		0.95
70	Correct	Correct	Correct	Correct	MCQ (5 choose 1)	clinical question		1
71	Correct	Correct	Correct	Correct	MCQ (5 choose 1)	clinical question		0.77
72	Correct	Correct	Correct	Correct	MCQ (5 choose 1)	clinical question		0.83
73	Correct	Correct	Correct	Correct	MCQ (5 choose 1)	clinical question		0.98
74	Correct	Correct	Correct	Correct	calculation question	clinical question		0.94
75	Correct	Correct	Correct	Correct	calculation question	clinical question		0.96

## Sheet: 2025D
	GPT-5 Thinking	Grok-4	Claude Opus 4.1	Gemini 2.5 pro	Type of question	General or clinical question	Questions with image or not	Accuracy rate of human examinees
1	Correct	Correct	Correct	Correct	MCQ (5 choose 1)	general question		0.96
2	Correct	Correct	Correct	Correct	MCQ (5 choose 1)	general question	Yes	0.88
3	Correct	Correct	Correct	Correct	MCQ (5 choose 1)	general question		0.99
4	Correct	Correct	Correct	Correct	MCQ (5 choose 1)	general question		0.77
5	Correct	Correct	Correct	Correct	MCQ (5 choose 1)	general question		0.94
6	Correct	Correct	Correct	Correct	MCQ (5 choose 1)	general question		0.49
7	Correct	Incorrect	Correct	Incorrect	MCQ (5 choose 1)	general question		0.81
8	Correct	Correct	Correct	Correct	MCQ (5 choose 1)	general question		0.93
9	Correct	Correct	Correct	Correct	MCQ (5 choose 1)	general question		0.53
10	Correct	Correct	Correct	Correct	MCQ (5 choose 1)	general question	Yes	0.95
11	Correct	Correct	Correct	Correct	MCQ (5 choose 1)	general question	Yes	0.98
12	Correct	Correct	Correct	Correct	MCQ (5 choose 2)	general question		0.88
13	Correct	Correct	Correct	Correct	MCQ (5 choose 2)	general question		0.94
14	Correct	Correct	Correct	Correct	MCQ (5 choose 2)	general question		0.78
15	Correct	Correct	Correct	Correct	MCQ (5 choose 2)	general question		0.91
16	Correct	Incorrect	Incorrect	Incorrect	MCQ (5 choose 1)	clinical question	Yes	0.61
17	Correct	Correct	Correct	Correct	MCQ (5 choose 1)	clinical question	Yes	0.83
18	Correct	Correct	Correct	Correct	MCQ (5 choose 1)	clinical question	Yes	0.98
19	Correct	Correct	Correct	Correct	MCQ (5 choose 1)	clinical question	Yes	0.64
20	Correct	Correct	Correct	Correct	MCQ (5 choose 1)	clinical question		0.98
21	Correct	Correct	Incorrect	Correct	MCQ (5 choose 1)	clinical question	Yes	0.62
22	Correct	Correct	Correct	Correct	MCQ (5 choose 1)	clinical question		0.84
23	Correct	Correct	Correct	Correct	MCQ (5 choose 1)	clinical question		0.92
24	Correct	Correct	Correct	Correct	MCQ (5 choose 1)	clinical question	Yes	0.94
25	Correct	Correct	Correct	Correct	MCQ (5 choose 1)	clinical question		0.99
26	Correct	Correct	Correct	Correct	MCQ (5 choose 1)	clinical question		0.97
27	Correct	Correct	Correct	Correct	MCQ (5 choose 1)	clinical question		0.95
28	Correct	Correct	Correct	Correct	MCQ (5 choose 1)	clinical question		0.85
29	Correct	Correct	Correct	Correct	MCQ (5 choose 1)	clinical question	Yes	1
30	Correct	Correct	Correct	Correct	MCQ (5 choose 1)	clinical question		1
31	Correct	Correct	Correct	Correct	MCQ (5 choose 1)	clinical question	Yes	0.63
32	Correct	Correct	Correct	Correct	MCQ (5 choose 1)	clinical question	Yes	1
33	Correct	Correct	Correct	Correct	MCQ (5 choose 1)	clinical question		0.87
34	Correct	Correct	Correct	Correct	MCQ (5 choose 1)	clinical question		0.98
35	Correct	Correct	Correct	Correct	MCQ (5 choose 1)	clinical question		0.97
36	Correct	Correct	Correct	Correct	MCQ (5 choose 1)	clinical question		0.83
37	Correct	Correct	Correct	Correct	MCQ (5 choose 1)	clinical question	Yes	0.95
38	Correct	Correct	Correct	Correct	MCQ (5 choose 1)	clinical question	Yes	0.96
39	Correct	Correct	Correct	Correct	MCQ (5 choose 1)	clinical question	Yes	0.98
40	Correct	Correct	Correct	Correct	MCQ (5 choose 1)	clinical question		0.88
41	Correct	Correct	Correct	Correct	MCQ (5 choose 1)	clinical question	Yes	0.95
42	Correct	Correct	Correct	Correct	MCQ (5 choose 1)	clinical question		0.98
43	Correct	Correct	Correct	Correct	MCQ (5 choose 1)	clinical question	Yes	0.96
44	Correct	Correct	Correct	Correct	MCQ (5 choose 1)	clinical question		0.64
45	Correct	Correct	Correct	Correct	MCQ (5 choose 1)	clinical question		0.66
46	Correct	Correct	Correct	Correct	MCQ (5 choose 1)	clinical question		1
47	Correct	Correct	Correct	Correct	MCQ (5 choose 1)	clinical question	Yes	0.76
48	Correct	Correct	Correct	Correct	MCQ (5 choose 1)	clinical question		0.99
49	Correct	Correct	Correct	Correct	MCQ (5 choose 1)	clinical question		0.95
50	Correct	Correct	Correct	Correct	MCQ (5 choose 1)	clinical question		0.84
51	Correct	Correct	Correct	Correct	MCQ (5 choose 1)	clinical question		0.99
52	Correct	Correct	Correct	Correct	MCQ (5 choose 1)	clinical question		0.89
53	Correct	Correct	Correct	Correct	MCQ (5 choose 1)	clinical question		0.67
54	Incorrect	Incorrect	Incorrect	Incorrect	MCQ (5 choose 1)	clinical question	Yes	0.81
55	Correct	Correct	Correct	Correct	MCQ (5 choose 1)	clinical question		0.94
56	Correct	Correct	Correct	Correct	MCQ (5 choose 1)	clinical question	Yes	0.84
57	Correct	Correct	Correct	Correct	MCQ (5 choose 1)	clinical question	Yes	0.83
58	Correct	Correct	Correct	Correct	MCQ (5 choose 1)	clinical question		0.62
59	Incorrect	Incorrect	Correct	Correct	MCQ (5 choose 1)	clinical question	Yes	0.7
60	Correct	Correct	Correct	Correct	MCQ (5 choose 1)	clinical question	Yes	0.99
61	Correct	Correct	Correct	Correct	MCQ (5 choose 1)	clinical question		0.96
62	Correct	Correct	Correct	Correct	MCQ (5 choose 1)	clinical question		0.98
63	Correct	Correct	Correct	Correct	MCQ (5 choose 1)	clinical question	Yes	0.86
64	Correct	Correct	Correct	Correct	MCQ (5 choose 1)	clinical question	Yes	0.97
65	Correct	Correct	Correct	Correct	MCQ (5 choose 1)	clinical question		0.99
66	Incorrect	Correct	Correct	Incorrect	MCQ (5 choose 1)	clinical question		0.98
67	Correct	Correct	Correct	Correct	MCQ (5 choose 1)	clinical question	Yes	0.86
68	Correct	Correct	Correct	Correct	MCQ (5 choose 1)	clinical question	Yes	0.93
69	Correct	Correct	Correct	Correct	MCQ (5 choose 1)	clinical question	Yes	0.95
70	Correct	Correct	Correct	Correct	MCQ (5 choose 2)	clinical question	Yes	0.97
71	Correct	Correct	Correct	Correct	MCQ (5 choose 2)	clinical question	Yes	0.77
72	Correct	Correct	Correct	Correct	MCQ (5 choose 2)	clinical question		0.13
73	Correct	Correct	Correct	Correct	MCQ (5 choose 2)	clinical question	Yes	0.83
74	Correct	Correct	Correct	Correct	MCQ (5 choose 2)	clinical question	Yes	0.94
75	Correct	Correct	Correct	Correct	MCQ (5 choose 3)	clinical question		0.99

[truncated: 2 more sheets: 2025E, 2025F]
